# Supplementary material for: Silodosin versus Tamsulosin for Medical Expulsive Therapy of Ureteral Stones: An Updated Systematic Review and Meta-Analysis of Randomized Controlled Trials
Source: Medicina (Kaunas). 2022 Dec 6;58(12):1794. doi: 10.3390/medicina58121794 (PMC9788172; doi:10.3390/medicina58121794)
Supplement: Supplementary file 1 [file medicina-58-01794-s001.zip]

Archive with 1 entries (1 files):
- medicina-2046264-supplementary.pdf
